# Supplementary material for: Mechanical Robust, Self-Healable Polyurethane Elastomer Enabled by Hierarchical Hydrogen Bonds and Disulfide Bonds
Source: Polymers (Basel). 2023 Oct 8;15(19):4020. doi: 10.3390/polym15194020 (PMC10575067; doi:10.3390/polym15194020)
Supplement: Supplementary file 1 [file polymers-15-04020-s001.zip]

Archive with 1 entries (1 files):
- polymers-2624371-supplementary.pdf
